# Supplementary material for: Geographical Variations in Virulence Factors and Antimicrobial Resistance Amongst Staphylococci Isolated From Dogs From the United Kingdom and Romania
Source: Front Vet Sci. 2020 Jul 21;7:414. doi: 10.3389/fvets.2020.00414 (PMC7396606; doi:10.3389/fvets.2020.00414)
Supplement: Supplementary file 1 [file Table_1.XLSX]

## Sheet: final data - Copy
ID	origin	phenotype	CoNS	mecA	smr	qac A/B	mup	FusB	FusC	FusD	luk I S	luk I F	expA	expB	siet	seccanine	bap	icaA	icaD	oxacillin	cefovecin	cefalexin	co-amoxicillin	clindamycin	Trim-sulfa	gentamycin	tetracycine-30	chloramphenicol	enrofloxacin	fuscidic acid	MDR
1	Romania	MSSP		neg	neg	neg	neg	neg	neg	neg	pos	pos	neg	neg	pos	neg	neg	neg	neg	S	S	S	S	R	R	S	R	S	S	R	yes
2	Romania	MSSP		neg	neg	neg	neg	neg	neg	neg	pos	pos	neg	neg	pos	neg	neg	neg	neg	S	S	S	S	S	S	S	S	S	S	R	no
3	Romania	MSSP		neg	neg	neg	neg	neg	neg	neg	pos	pos	neg	neg	pos	neg	neg	neg	neg	S	S	S	S	S	R	S	R	S	S	R	yes
4	Romania	MSSP		neg	neg	pos	neg	neg	neg	neg	pos	pos	neg	neg	pos	neg	neg	neg	neg	S	S	S	S	S	S	S	R	S	S	R	no
5	Romania	MSSP		neg	neg	neg	neg	neg	neg	neg	pos	pos	pos	neg	pos	pos	neg	neg	pos	S	S	S	S	S	S	S	S	S	S	R	no
6	Romania	MSSP		neg	neg	neg	neg	neg	neg	neg	pos	pos	neg	neg	pos	neg	neg	neg	neg	S	S	S	S	R	R	S	R	R	S	R	yes
7	Romania	MSSP		neg	neg	neg	neg	neg	neg	neg	pos	pos	neg	neg	pos	neg	neg	neg	neg	S	S	S	S	S	S	S	S	S	S	R	no
8	Romania	MSSP		neg	neg	neg	neg	neg	neg	neg	pos	pos	neg	neg	pos	neg	neg	neg	neg	S	S	S	S	R	S	R	R	R	S	R	yes
9	Romania	MSSP		neg	neg	neg	neg	neg	neg	neg	pos	pos	neg	neg	pos	neg	neg	neg	neg	S	S	S	S	R	R	R	R	R	S	R	yes
10	Romania	MSSP		neg	neg	neg	neg	neg	neg	neg	pos	pos	pos	neg	pos	pos	neg	neg	neg	S	S	S	S	S	S	S	S	S	S	R	no
11	Romania	MSSP		neg	neg	neg	neg	neg	neg	neg	pos	pos	neg	neg	pos	neg	neg	neg	neg	S	S	S	S	S	S	S	R	S	S	R	no
12	Romania	MSSP		neg	neg	neg	neg	neg	neg	neg	pos	pos	neg	neg	pos	neg	neg	neg	neg	S	S	S	S	S	R	R	R	R	S	R	yes
13	Romania	MSSP		neg	neg	neg	neg	neg	neg	neg	pos	pos	neg	neg	pos	neg	neg	neg	neg	S	S	S	S	R	R	R	R	R	S	R	yes
14	Romania	MSSP		neg	neg	neg	neg	neg	neg	neg	pos	pos	neg	neg	pos	neg	neg	neg	neg	S	S	S	S	S	S	S	R	S	S	R	no
15	Romania	MSSP		neg	neg	neg	neg	neg	neg	neg	pos	pos	neg	neg	pos	pos	neg	neg	neg	S	S	S	S	S	S	S	S	S	S	R	no
16	Romania	MSSP		neg	neg	neg	neg	neg	neg	neg	pos	pos	neg	neg	pos	pos	neg	neg	neg	S	S	S	S	S	S	S	S	S	S	R	no
17	Romania	MSSP		neg	neg	neg	neg	neg	neg	neg	pos	pos	pos	neg	pos	neg	neg	neg	neg	S	S	S	S	S	S	S	S	S	S	R	no
18	Romania	MSSP		neg	neg	neg	neg	neg	neg	neg	pos	pos	pos	neg	pos	pos	neg	neg	neg	S	S	S	S	S	S	S	S	S	S	R	no
19	Romania	MSSP		neg	neg	neg	neg	neg	neg	neg	neg	neg	neg	neg	pos	neg	neg	neg	neg	S	S	S	S	S	S	S	S	S	S	R	no
20	Romania	MSSP		neg	neg	neg	neg	neg	neg	neg	pos	pos	neg	neg	pos	pos	neg	neg	neg	S	S	S	S	S	S	S	S	S	S	R	no
21	Romania	MSSP		neg	neg	neg	neg	neg	neg	neg	pos	pos	neg	neg	pos	neg	neg	neg	neg	S	S	S	S	S	S	S	R	S	S	S	no
22	Romania	MSSP		neg	neg	neg	neg	neg	neg	neg	pos	pos	neg	neg	pos	neg	neg	neg	neg	S	S	S	S	R	S	S	S	R	S	S	no
23	Romania	MSSP		neg	neg	neg	neg	neg	neg	neg	pos	pos	neg	neg	pos	neg	neg	neg	neg	S	S	S	S	S	S	S	R	S	S	S	no
24	Romania	MSSP		neg	neg	neg	neg	neg	neg	neg	pos	pos	neg	neg	pos	neg	neg	neg	neg	S	S	S	S	S	S	S	S	S	S	S	no
25	Romania	MSSP		neg	neg	neg	neg	neg	neg	neg	pos	pos	pos	neg	pos	neg	neg	neg	neg	S	S	S	S	S	S	S	S	S	S	S	no
26	Romania	MSSP		neg	neg	neg	neg	neg	neg	neg	pos	pos	neg	pos	pos	neg	neg	neg	neg	S	S	S	S	R	S	S	R	R	S	S	yes
27	Romania	MSSP		neg	neg	neg	neg	neg	neg	neg	pos	pos	neg	neg	pos	neg	neg	neg	neg	S	S	S	S	R	S	S	R	R	S	S	yes
28	Romania	MSSP		neg	neg	neg	neg	neg	neg	neg	pos	pos	neg	neg	pos	neg	neg	neg	neg	S	S	S	S	R	S	S	S	R	S	S	no
29	Romania	MSSP		neg	neg	neg	neg	neg	neg	neg	pos	pos	neg	pos	pos	neg	neg	neg	neg	S	S	S	S	R	S	R	R	R	S	S	yes
30	Romania	MSSP		neg	neg	neg	neg	neg	neg	neg	pos	pos	pos	neg	pos	neg	neg	neg	neg	S	S	S	S	S	R	S	R	S	S	S	no
31	Romania	MSSP		neg	neg	neg	neg	neg	neg	neg	pos	pos	neg	pos	pos	neg	neg	neg	neg	S	S	S	S	R	S	S	R	R	S	S	yes
32	Romania	MSSP		neg	neg	neg	neg	neg	neg	neg	pos	pos	neg	neg	pos	neg	neg	neg	neg	S	S	S	S	S	S	S	S	S	S	S	no
33	Romania	MSSP		neg	neg	neg	neg	neg	neg	neg	pos	pos	neg	neg	pos	neg	neg	neg	neg	S	S	S	S	S	S	S	R	S	S	S	no
34	Romania	MSSP		neg	neg	neg	neg	neg	neg	neg	pos	pos	pos	neg	pos	neg	neg	neg	neg	S	S	S	S	S	S	S	R	S	S	S	no
35	Romania	MSSP		neg	neg	neg	neg	neg	neg	neg	pos	pos	neg	neg	pos	neg	neg	neg	neg	S	S	S	S	S	S	S	R	S	S	S	no
36	Romania	MSSP		neg	neg	neg	neg	neg	neg	neg	pos	pos	neg	neg	pos	neg	neg	neg	neg	S	S	S	S	R	S	R	R	R	S	S	yes
37	Romania	MSSP		neg	neg	neg	neg	neg	neg	neg	pos	pos	neg	neg	pos	neg	neg	neg	neg	S	S	S	S	S	S	S	R	S	S	S	no
38	Romania	MSSP		neg	neg	neg	neg	neg	neg	neg	pos	pos	pos	neg	pos	neg	neg	neg	neg	S	S	S	S	S	S	S	S	S	S	S	no
39	Romania	MSSP		neg	neg	neg	neg	neg	neg	pos	pos	pos	neg	pos	pos	neg	neg	neg	neg	S	S	S	S	S	S	S	R	S	S	S	no
40	Romania	MSSP		neg	neg	neg	neg	neg	neg	neg	pos	pos	neg	pos	pos	neg	neg	neg	neg	S	S	S	S	R	S	R	R	R	S	S	yes
41	Romania	MSSP		neg	neg	neg	neg	neg	neg	neg	pos	pos	neg	neg	pos	neg	neg	neg	neg	S	S	S	S	S	S	S	R	S	S	S	no
42	Romania	MSSP		neg	neg	neg	neg	neg	neg	neg	pos	pos	neg	neg	pos	neg	neg	neg	neg	S	S	S	S	R	S	S	R	R	S	S	yes
43	Romania	MSSP		neg	neg	neg	neg	neg	neg	neg	pos	pos	neg	neg	pos	neg	neg	neg	neg	S	S	S	S	R	S	R	S	S	S	S	no
44	Romania	MSSP		neg	neg	neg	neg	neg	neg	neg	pos	pos	neg	neg	pos	neg	neg	neg	neg	S	S	S	S	R	R	R	R	S	S	S	yes
45	Romania	MSSP		neg	neg	neg	neg	neg	neg	pos	pos	pos	neg	neg	pos	neg	neg	neg	neg	S	S	S	S	S	S	S	R	S	S	S	no
46	Romania	MSSP		neg	neg	neg	neg	neg	neg	neg	pos	pos	neg	neg	pos	neg	neg	neg	neg	S	S	S	S	S	S	S	S	S	S	S	no
47	Romania	MSSP		neg	neg	neg	neg	neg	neg	neg	pos	pos	neg	neg	pos	neg	neg	neg	neg	S	S	S	S	S	S	S	S	S	S	S	no
48	Romania	MSSP		neg	neg	neg	neg	neg	neg	neg	pos	pos	neg	neg	pos	neg	neg	neg	neg	S	S	S	S	S	S	S	S	S	S	S	no
49	Romania	MSSP		neg	neg	neg	neg	neg	neg	neg	pos	pos	neg	neg	pos	neg	neg	neg	neg	S	S	S	S	R	S	S	R	R	S	S	yes
50	UK	MSSP		neg	neg	neg	neg	neg	neg	neg	pos	pos	neg	neg	pos	neg	neg	neg	neg	S	S	S	S	S	S	S	R	S	S	R	no
51	UK	MSSP		neg	neg	neg	neg	neg	neg	neg	pos	pos	pos	neg	pos	neg	neg	neg	neg	S	S	S	S	S	S	S	S	S	S	S	no
52	UK	MSSP		neg	neg	neg	neg	neg	neg	neg	pos	pos	neg	neg	pos	pos	neg	neg	neg	S	S	S	S	S	S	S	R	S	S	S	no
53	UK	MSSP		neg	neg	neg	neg	neg	neg	neg	pos	pos	neg	neg	pos	neg	neg	neg	neg	S	R	R	S	S	S	S	S	S	S	R	no
54	UK	MSSP		neg	neg	neg	neg	neg	neg	neg	pos	pos	neg	neg	pos	neg	neg	neg	neg	S	S	S	S	R	S	S	S	S	S	S	no
55	UK	MSSP		neg	neg	neg	neg	neg	neg	neg	pos	pos	neg	neg	pos	neg	neg	neg	neg	S	S	S	S	S	S	S	S	S	S	S	no
56	UK	MSSP		neg	neg	neg	neg	neg	neg	neg	pos	pos	neg	neg	pos	neg	neg	neg	neg	S	S	S	S	S	S	S	R	S	S	S	no
57	UK	MSSP		neg	neg	neg	neg	neg	neg	neg	pos	pos	neg	neg	pos	pos	neg	neg	neg	S	S	S	S	S	S	S	S	S	S	S	no
58	UK	MSSP		neg	neg	neg	neg	neg	neg	neg	pos	pos	neg	neg	pos	neg	neg	neg	neg	S	S	S	S	S	S	S	S	S	S	S	no
59	UK	MSSP		neg	neg	neg	neg	neg	neg	neg	pos	pos	neg	neg	pos	pos	neg	neg	neg	S	S	S	S	S	S	S	S	S	S	S	no
60	UK	MSSP		neg	neg	neg	neg	neg	neg	neg	pos	pos	neg	neg	pos	neg	neg	neg	neg	S	S	S	S	S	S	S	S	S	S	S	no
61	UK	MSSP		neg	neg	neg	neg	neg	neg	neg	pos	pos	neg	neg	pos	neg	neg	neg	neg	S	S	S	S	S	S	S	R	S	S	S	no
62	UK	MSSP		neg	neg	neg	neg	neg	neg	neg	pos	pos	neg	neg	pos	neg	neg	neg	neg	S	S	S	S	S	S	S	S	S	S	S	no
63	UK	MSSP		neg	neg	neg	neg	neg	neg	neg	pos	pos	neg	neg	pos	neg	neg	neg	neg	S	S	S	S	S	R	S	R	S	S	R	yes
64	UK	MSSP		neg	neg	neg	neg	neg	neg	neg	pos	pos	neg	neg	pos	neg	neg	neg	neg	S	S	S	R	S	R	S	S	S	S	R	yes
65	UK	MSSP		neg	neg	neg	neg	neg	neg	neg	pos	pos	neg	neg	pos	neg	neg	neg	neg	S	S	S	S	S	S	S	S	S	S	R	no
66	UK	MSSP		neg	neg	neg	neg	neg	neg	neg	neg	neg	neg	neg	neg	neg	neg	neg	neg	S	S	S	S	S	S	S	S	S	S	R	no
67	UK	MSSP		neg	neg	neg	neg	neg	neg	neg	pos	pos	neg	neg	pos	neg	neg	neg	neg	S	S	S	S	S	S	S	R	S	S	R	no
68	UK	MSSP		neg	neg	neg	neg	neg	neg	neg	pos	pos	pos	neg	pos	neg	neg	neg	neg	S	S	S	S	S	S	S	S	S	S	R	no
69	UK	MSSP		neg	neg	neg	neg	neg	neg	neg	pos	pos	neg	neg	pos	neg	neg	neg	neg	S	S	S	R	S	S	S	S	S	S	R	no
70	UK	MSSP		neg	neg	neg	neg	neg	neg	neg	pos	pos	pos	neg	pos	neg	neg	neg	neg	S	S	S		S	S	S	S			S	no
71	UK	MSSP		neg	neg	neg	neg	neg	neg	neg	pos	pos	neg	neg	pos	neg	neg	neg	neg	S	S	S		S	S	S	S			R	no
72	UK	MSSP		neg	neg	neg	neg	neg	neg	neg	pos	pos	neg	neg	pos	neg	neg	neg	neg	S	S	S		S	S	S	R			S	no
73	UK	MSSP		neg	neg	neg	neg	neg	neg	neg	pos	pos	neg	neg	pos	neg	neg	neg	neg	S	S	S		S	S	S	R			S	no
74	UK	MSSP		neg	neg	neg	neg	neg	neg	neg	pos	pos	neg	neg	pos	neg	neg	neg	neg	S	S	S		S	S	S	R			S	no
75	UK	MSSP		neg	neg	neg	neg	neg	neg	neg	pos	pos	neg	neg	pos	neg	neg	neg	neg	S	S	S		S	S	S	S			S	no
76	UK	MSSP		neg	neg	neg	neg	neg	neg	neg	pos	pos	neg	neg	pos	neg	neg	neg	neg	S	S	S		S	S	S	S			R	no
77	UK	MSSP		neg	neg	neg	neg	neg	neg	neg	pos	pos	neg	neg	pos	neg	neg	neg	neg	S	S	S		S	S	S	R			R	no
78	UK	MSSP		neg	neg	neg	neg	neg	neg	neg	pos	pos	neg	neg	pos	neg	neg	neg	neg	S	S	S		S	S	S	S			S	no
79	UK	MSSP		neg	neg	neg	neg	neg	neg	neg	pos	pos	neg	neg	pos	neg	neg	neg	neg	S	S	S		R	S	R	S			S	no
80	UK	MSSP		neg	neg	neg	neg	neg	neg	neg	pos	pos	pos	neg	pos	neg	neg	neg	neg	S	S	S		S	S	S	S			R	no
81	UK	MSSP		neg	neg	neg	neg	neg	neg	neg	pos	pos	neg	neg	pos	neg	neg	neg	neg	S	S	S		S	S	R	S			S	no
82	UK	MSSP		neg	neg	neg	neg	neg	neg	neg	pos	pos	neg	neg	pos	neg	neg	neg	neg	S	S	S		S	S	S	R			S	no
83	UK	MSSP		neg	neg	neg	neg	neg	neg	neg	pos	pos	neg	neg	pos	neg	neg	neg	neg	S	S	S		S	S	S	S			R	no
84	UK	MSSP		neg	neg	neg	neg	neg	neg	neg	pos	pos	neg	neg	pos	neg	neg	neg	neg	S	S	S		S	S	S	S			S	no
85	UK	MSSP		neg	neg	neg	neg	neg	neg	neg	pos	pos	neg	neg	pos	neg	neg	neg	neg	S	S	S		R	S	S	R			R	yes
86	UK	MSSP		neg	neg	neg	neg	neg	neg	neg	pos	pos	neg	neg	pos	neg	neg	neg	neg	S	S	S		R	S	S	S			R	no
87	UK	MSSP		neg	neg	neg	neg	neg	neg	neg	pos	pos	neg	neg	pos	neg	neg	neg	neg	S	S	S		S	S	S	S			R	no
88	UK	MSSP		neg	neg	neg	neg	neg	neg	neg	pos	pos	neg	neg	pos	neg	neg	neg	neg	S	S	S		R	S	S	S			R	no
89	UK	MSSP		neg	neg	neg	neg	neg	neg	neg	pos	pos	pos	neg	pos	pos	neg	neg	neg	S	S	S		S	S	S	S			S	no
90	Romania	MRSP		pos	neg	neg	neg	neg	neg	neg	pos	pos	neg	pos	pos	neg	neg	neg	neg	R	S	R	S	R	R	R	R	S	R	R	yes
91	Romania	MRSP		pos	neg	neg	neg	neg	neg	neg	pos	pos	neg	neg	pos	neg	neg	neg	neg	R	S	S	S	R	R	R	R	S	S	S	yes
92	Romania	MRSP		pos	neg	neg	neg	neg	neg	neg	pos	pos	neg	neg	pos	neg	neg	neg	neg	S	S	S	S	R	S	S	R	R	S	S	yes
93	Romania	MRSP		pos	neg	neg	neg	neg	neg	neg	pos	pos	neg	pos	pos	neg	neg	neg	neg	R	R	R	R	R	R	R	R	S	R	S	yes
94	Romania	MRSP		pos	neg	neg	neg	neg	neg	neg	pos	pos	neg	pos	pos	neg	neg	neg	neg	R	S	S	S	R	R	S	R	S	S	S	yes
95	Romania	MRSP		pos	neg	neg	neg	neg	neg	neg	pos	pos	neg	neg	pos	neg	neg	neg	neg	R	S	S	S	R	S	R	R	S	S	S	yes
96	Romania	MRSP		pos	neg	neg	neg	neg	neg	neg	pos	pos	neg	pos	pos	neg	neg	neg	neg	R	S	S	S	R	R	R	R	S	S	S	yes
97	UK	MRSP		pos	neg	neg	neg	neg	neg	neg	pos	pos	neg	neg	pos	neg	neg	neg	neg	R	S	S	R	R	R	R	R	S	R	R	yes
98	UK	MRSP		pos	neg	neg	neg	neg	neg	neg	pos	pos	neg	neg	pos	neg	neg	neg	neg	R	R	R	S	R	R	R	R	S	R	R	yes
99	UK	MRSP		pos	neg	neg	neg	neg	neg	neg	pos	pos	neg	neg	pos	neg	neg	neg	neg	R	S	S	S	S	R	S	R	S	S	R	yes
100	UK	MRSP		pos	neg	neg	neg	neg	neg	neg	pos	pos	neg	neg	pos	neg	neg	neg	neg	R	S	S	S	S	S	S	R	S	S	R	yes
101	UK	MRSP		pos	neg	neg	neg	neg	neg	neg	pos	pos	neg	neg	pos	neg	neg	neg	neg	R	S	S	S	R	R	S	R	S	S	R	yes
102	UK	MRSP		pos	neg	neg	neg	neg	neg	neg	pos	pos	neg	neg	pos	neg	pos	neg	neg	S	S	S	S	S	R	S	R	S	S	R	yes
103	UK	MRSP		pos	neg	neg	neg	neg	neg	neg	pos	pos	neg	neg	pos	neg	neg	neg	neg	R	S	S	R	R	R	R	R	S	R	R	yes
104	UK	MRSP		pos	neg	neg	neg	neg	neg	neg	pos	pos	neg	neg	pos	neg	neg	neg	neg	R	R	R	R	R	R	R	R	S	R	R	yes
105	UK	MRSP		pos	neg	neg	neg	neg	pos	neg	pos	pos	neg	neg	pos	neg	neg	neg	neg	R	S	R	S	R	S	S	S	R	S	R	yes
106	UK	MRSP		pos	pos	pos	neg	neg	pos	neg	pos	pos	neg	neg	pos	neg	neg	neg	neg	R	R	R	S	S	S	S	S	S	S	R	yes
107	UK	MRSP		pos	neg	neg	neg	neg	pos	neg	pos	pos	neg	neg	pos	neg	neg	neg	neg	S	S	S	S	R	S	S		R	S		yes
108	UK	MRSP		pos	neg	neg	neg	neg	neg	neg	pos	pos	neg	neg	pos	neg	neg	neg	neg	R	R	R	R	R	R	R		S	R		yes
109	UK	MRSP		pos	neg	neg	neg	neg	neg	neg	pos	pos	neg	neg	pos	neg	neg	neg	neg	R	R	R	R	R	R	S		R	R		yes
110	UK	MRSP		pos	neg	neg	neg	neg	neg	neg	pos	pos	neg	neg	pos	neg	neg	neg	neg	S	S	S	R	S	R	S		S	S		no
111	UK	MRSP		pos	neg	neg	neg	neg	neg	neg	pos	pos	neg	neg	pos	neg	neg	neg	neg	R	R	R	S	R	R	R		S	R		yes
112	UK	MRSP		pos	neg	neg	neg	neg	neg	neg	pos	pos	neg	neg	pos	neg	neg	neg	neg	R	R	R	R	R	S	R		R	R		yes
113	UK	MRSP		pos	neg	neg	neg	neg	neg	neg	pos	pos	neg	neg	pos	neg	neg	neg	neg	R	S	R	S	R	R	S	S	S	S	R	yes
114	UK	MRSP		pos	neg	neg	neg	neg	neg	neg	pos	pos	neg	neg	pos	neg	neg	neg	neg	R	R	R	R	S	S	R		R	R		yes
115	UK	MRSP		pos	neg	neg	neg	neg	neg	neg	pos	pos	neg	neg	pos	neg	neg	neg	neg	R	R	R	R	R	R	S		R	R		yes
116	UK	CoNS	S. haemolyticus	pos	neg	neg	pos	pos	neg	neg	neg	neg	neg		neg	neg	neg	neg	neg	R	R	R	R	R	S	R	S	S	R	R	yes
117	UK	CoNS	S. haemolyticus	pos	neg	neg	pos	pos	neg	neg	neg	neg	neg		neg	neg	neg	neg	neg	R	R	R	R	R	R	R	S	S	R	R	yes
118	UK	CoNS	S. haemolyticus	pos	neg	pos	neg	pos	neg	neg	neg	neg	neg		neg	neg	neg	neg	neg	R	R	R	R	R	R	R	R	S	R	R	yes
119	UK	CoNS	S. epidermidis	neg	neg	pos	neg	pos	neg	neg	neg	neg	neg		neg	neg	neg	pos	neg	S	S	S	S	R	S	S	R	S	S	R	yes
120	UK	CoNS	S. epidermidis	pos	neg	neg	neg	pos	neg	neg	neg	neg	neg		neg	neg	neg	pos	neg	R	S	R	R	S	S	S	S	S	S	R	yes
121	UK	CoNS	S. haemolyticus	pos	neg	pos	neg	pos	neg	neg	neg	neg	neg		neg	neg	neg	neg	neg	R	R	R	R	R	R	R	R	S	R	R	yes
122	UK	CoNS	S. haemolyticus	pos	neg	pos	pos	neg	neg	neg	neg	neg	neg		neg	neg	neg	neg	neg	R	S	S	R	S	R	R	R	S	S	S	yes
123	UK	CoNS	S. epidermidis	pos	neg	neg	neg	neg	neg	neg	neg	neg	neg		neg	neg	neg	pos	neg	R	S	S	R	S	S	S	S	S	S	S	no
124	UK	CoNS	S. haemolyticus	pos	neg	pos	neg	pos	neg	neg	neg	neg	neg		neg	neg	neg	neg	neg	R	R	R	R	R	S	S	R	S	S	R	yes
125	UK	CoNS	S. saprophyticus	pos	neg	pos	neg	neg	neg	pos	neg	neg	neg		neg	neg	neg	neg	neg	R	S	S	R	S	S	S	S	S	S	R	no
126	UK	CoNS	S. epidermidis	neg	neg	pos	neg	pos	neg	neg	neg	neg	neg		neg	neg	neg	neg	neg	S	S	S		S	S	S	S			R	no
127	UK	CoNS	S. sciuri	pos	neg	neg	neg	neg	neg	neg	neg	neg	neg		neg	neg	neg	neg	neg	R	R	R		S	S	S	S			R	no
128	UK	CoNS	S. epidermidis	neg	neg	pos	neg	pos	neg	neg	neg	neg	neg		neg	neg	neg	neg	neg	S	S	S		S	S	R	S			S	no
129	UK	CoNS	S. saprophyticus	neg	pos	neg	pos	neg	neg	pos	neg	neg	neg		neg	neg	neg	neg	neg	S	S	S		S	S	S	S			R	no
130	UK	CoNS	S. warneri	pos	neg	pos	pos	neg	neg	neg	neg	neg	neg		neg	neg	neg	neg	neg	R	R	R		S	S	R	S			S	no
131	UK	CoNS	S. warneri	pos	neg	pos	neg	neg	neg	neg	neg	neg	neg		neg	neg	neg	neg	neg	R	R	R		S	R	R	R			S	yes
132	UK	CoNS	S. sciuri	neg	neg	neg	neg	neg	neg	neg	neg	neg	neg		neg	neg	neg	neg	neg	R	S	S		R	S	S	S			R	yes
133	UK	CoNS	S. epidermidis	neg	neg	neg	neg	pos	neg	neg	neg	neg	neg		neg	neg	neg	neg	neg	S	S	S		S	S	S	S			S	no
134	UK	CoNS	S. epidermidis	neg	neg	pos	neg	neg	neg	neg	neg	neg	neg		neg	neg	neg	neg	neg	S	S	S		S	S	S	R			S	no
135	UK	CoNS	S. haemolyticus	neg	neg	pos	neg	neg	neg	neg	neg	neg	neg		neg	neg	neg	neg	neg	S	S	S		S	S	S	S			S	no
136	UK	CoNS	S. epidermidis	neg	neg	pos	neg	pos	neg	neg	neg	neg	neg		neg	neg	neg	neg	neg	S	S	S		S	R	S	R			R	yes
137	UK	CoNS	S. haemolyticus	pos	pos	neg	neg	pos	neg	neg	neg	neg	neg		neg	neg	neg	neg	neg	R	R	R		R	S	S	R			R	yes
138	Romania	CoNS	ND	pos	neg	neg	neg	neg	neg	neg	neg	neg	neg	neg	neg	neg	neg	neg	neg	R	R	R	S	R	S	S	R	S	S	S	yes
139	Romania	CoNS	ND	pos	neg	neg	neg	neg	neg	neg	neg	neg	neg	neg	neg	neg	neg	neg	neg	R	R	R	S	R	S	S	R	S	R	S	yes
140	Romania	CoNS	ND	pos	neg	neg	neg	neg	neg	neg	neg	neg	neg	neg	neg	neg	neg	neg	neg	R	R	R	R	R	S	S	R	S	R	S	yes
141	Romania	CoNS	ND	pos	neg	pos	neg	neg	pos	neg	neg	neg	neg	neg	neg	neg	neg	neg	neg	R	S	S	S	R	S	S	R	R	R	R	yes
142	Romania	CoNS	ND	pos	neg	neg	neg	neg	neg	neg	neg	neg	neg	neg	neg	neg	neg	neg	neg	R	R	R	R	S	R	R	R	S	R	R	yes
143	Romania	CoNS	ND	neg	pos	neg	neg	neg	neg	neg	neg	neg	neg	neg	neg	neg	neg	neg	neg	R	R	R	S	R	S	S	R	S	S	R	yes
144	Romania	CoNS	ND	neg	neg	neg	neg	neg	neg	neg	neg	neg	neg	neg	pos	neg	neg	neg	pos	R	S	S	S	S	S	S	S	S	S	R	no
145	Romania	CoNS	ND	neg	neg	neg	neg	neg	neg	pos	neg	neg	neg	neg	neg	neg	neg	neg	neg	R	S	S	S	R	S	S	R	S	R	R	yes
146	Romania	CoNS	ND	neg	neg	neg	neg	neg	neg	neg	pos	pos	pos	neg	pos	neg	neg	neg	neg	S	S	S	S	S	S	S	S	S	S	S	no
147	Romania	CoNS	ND	pos	neg	neg	neg	neg	neg	neg	neg	neg	neg	neg	neg	neg	neg	neg	neg	S	S	S	S	S	S	S	S	S	S	S	no
148	Romania	CoNS	ND	neg	neg	neg	neg	neg	neg	neg	pos	pos	pos	neg	pos	neg	neg	neg	neg	S	S	S	S	S	S	S	R	S	S	S	no
149	Romania	CoNS	ND	neg	neg	neg	neg	neg	neg	neg	neg	neg	neg	neg	neg	neg	neg	neg	neg	S	S	S	S	S	S	S	S	S	S	S	no
150	Romania	CoNS	ND	neg	neg	neg	neg	neg	neg	neg	neg	neg	neg	neg	neg	neg	neg	neg	neg	S	S	S	S	S	S	S	R	S	S	S	no
151	Romania	CoNS	ND	neg	neg	neg	neg	neg	neg	neg	pos	pos	neg	neg	pos	neg	neg	neg	neg	S	S	S	S	S	S	S	S	S	S	S	no
152	Romania	CoNS	ND	neg	neg	neg	neg	neg	neg	neg	neg	neg	neg	neg	neg	neg	neg	neg	neg	S	S	S	S	S	S	S	R	S	S	S	no
153	Romania	CoNS	ND	neg	neg	neg	neg	neg	neg	neg	neg	neg	neg	neg	neg	neg	neg	pos	neg	S	S	S	S	S	S	S	S	S	S	S	no
154	Romania	CoNS	ND	neg	neg	neg	neg	neg	neg	neg	neg	neg	neg	neg	neg	neg	neg	neg	neg	R	S	S	S	S	S	S	S	S	S	R	no
155	Romania	CoNS	ND	neg	neg	neg	pos	neg	neg	neg	neg	neg	neg	neg	neg	neg	neg	neg	pos	S	S	S	S	S	S	S	R	S	S	S	no
156	Romania	CoNS	ND	neg	neg	pos	neg	neg	pos	neg	neg	neg	neg	neg	neg	neg	neg	neg	neg	S	S	S	S	S	S	S	R	S	S	R	no
157	Romania	CoNS	ND	neg	neg	pos	neg	neg	neg	neg	neg	neg	neg	neg	neg	neg	neg	neg	neg	S	S	S	S	S	S	S	S	S	S	S	no
158	Romania	CoNS	ND	neg	neg	neg	neg	neg	neg	neg	pos	pos	pos	neg	pos	neg	neg	neg	neg	S	S	S	S	S	S	S	R	S	S	S	no
159	Romania	CoNS	ND	neg	neg	neg	neg	neg	neg	neg	neg	neg	neg	neg		neg	neg	neg	neg	S	S	S	S	S	S	S	S	S	S	R	no
160	Romania	CoNS	ND	neg	neg	neg	neg	neg	neg	neg	pos	pos	neg	neg	pos	neg	neg	neg	neg	S	S	S	S	S	S	S	R	S	S	S	no
161	Romania	CoNS	ND	neg	neg	neg	neg	neg	neg	neg	neg	neg	neg	neg	neg	neg	neg	neg	neg	S	S	S	S	S	S	S	S	S	S	S	no
162	Romania	CoNS	ND	neg	neg	neg	neg	neg	neg	neg	neg	neg	neg	neg	neg	neg	neg	neg	neg	R	S	S	S	S	S	S	S	S	S	R	no
163	Romania	CoNS	ND	neg	neg	neg	neg	neg	neg	neg	neg	neg	neg	neg	neg	neg	neg	neg	neg	R	S	S	S	S	S	S	R	R	S	R	yes
164	Romania	CoNS	ND	neg	neg	neg	neg	neg	neg	neg	neg	neg	neg	neg	neg	neg	neg	neg	neg	R	S	S	S	S	S	S	R	S	S	R	yes
165	Romania	CoNS	ND	pos	neg	neg	neg	neg	neg	neg	neg	neg	neg	neg	pos	neg	neg	neg	neg	R	R	S	S	S	S	S	S	S	S	R	no
166	Romania	CoNS	ND	neg	neg	neg	neg	neg	neg	neg	neg	neg	neg	neg	neg	neg	neg	neg	neg	S	S	S	S	R	S	S	R	R	S	S	yes
			ND= not determined
